# Supplementary material for: The Inhibition of Serum Amyloid A Protein Aggregation by a Five-Residue Peptidomimetic: Structural and Morphological Insights
Source: Molecules. 2024 Oct 31;29(21):5165. doi: 10.3390/molecules29215165 (PMC11547336; doi:10.3390/molecules29215165)
Supplement: Supplementary file 1 [file molecules-29-05165-s001.zip]

Archive with 1 entries (1 files):
- molecules-3257338-supplementary.pdf
